# Supplementary material for: Co-Microencapsulation of Islets and MSC CellSaics, Mosaic-Like Aggregates of MSCs and Recombinant Peptide Pieces, and Therapeutic Effects of Their Subcutaneous Transplantation on Diabetes
Source: Biomedicines. 2020 Aug 31;8(9):318. doi: 10.3390/biomedicines8090318 (PMC7554936; doi:10.3390/biomedicines8090318)
Supplement: Supplementary file 1 [file biomedicines-08-00318-s001.zip]

Archive with 1 entries (1 files):
- biomedicines-883942-supplementary.pdf
